# Supplementary material for: Bidirectional Mendelian Randomization Study Identifies No Genetic Link Between Psoriasis and Diabetes
Source: J Diabetes Res. 2025 Mar 10;2025:9917071. doi: 10.1155/jdr/9917071 (PMC11986917; doi:10.1155/jdr/9917071)
Supplement: Supporting Information 1 — Table S1. Comprehensive data on the instrumental variables employed in the Mendelian randomization of Type 1 diabetes on psoriasis (ebi-a-GCST90018925 to finngen_R10_L12_PSORIASIS). Table S2. Comprehensive data on the instrumental variables employed in the Mendelian randomization of Type 1 diabetes on psoriasis (ebi-a-GCST90018925 to ukb-saige-696.4). Table S3. Comprehensive data on the instrumental variables employed in the Mendelian randomization of Type 1 diabetes on psoriasis (finngen_R10_T1D to ukb-saige-696.4). Table S4. Comprehensive data on the instrumental variables employed in the Mendelian randomization of Type 2 diabetes on psoriasis (ebi-a-GCST90018926 to finngen_R10_L12_PSORIASIS). Table S5. Comprehensive data on the instrumental variables employed in the Mendelian randomization of Type 2 diabetes on psoriasis (ebi-a-GCST90018926 to ukb-saige-696.4). Table S6. Comprehensive data on the instrumental variables employed in the Mendelian randomization of Type 2 diabetes on psoriasis (finngen_R10_T2D to ukb-saige-696.4). Table S7. Comprehensive data on the instrumental variables employed in the Mendelian randomization of psoriasis on Type 1 diabetes (finngen_R10_L12_PSORIASIS to ebi-a-GCST90018925). Table S8. Comprehensive data on the instrumental variables employed in the Mendelian randomization of psoriasis on Type 1 diabetes (ukb-saige-696.4 to ebi-a-GCST90018925). Table S9. Comprehensive data on the instrumental variables employed in the Mendelian randomization of psoriasis on Type 1 diabetes (ukb-saige-696.4 to finngen_R10_T1D). Table S10. Comprehensive data on the instrumental variables employed in the Mendelian randomization of psoriasis on Type 2 diabetes (finngen_R10_L12_PSORIASIS to ebi-a-GCST90018926). Table S11. Comprehensive data on the instrumental variables employed in the Mendelian randomization of psoriasis on Type 2 diabetes (ukb-saige-696.4 to ebi-a-GCST90018926). Table S12. Comprehensive data on the instrumental variables employed in the [file 9917071.f1.xlsx]

## Sheet: Table S1
Table S1. Comprehensive data on the instrumental variables employed in the Mendelian Randomization of Type 1 diabetes on psoriasis (ebi-a-GCST90018925 to finngen_R10_L12_PSORIASIS)
SNP	Chr	Pos	EA	OA	EAF	Association with Type 1 diabetes				Association with psoriasis
						β	S.E.	P-value	F-statistic	β	S.E.	P-value
rs115380430	6	29881480	C	A	0.0244	0.8371	0.0886	3.45064e-21	89.2662	-0.0243403	0.0463473	0.599464
rs17711850	6	90155151	C	T	0.335074	0.1236	0.0206	1.93001e-09	36	0.0113436	0.0163976	0.489072
rs189853531	6	33331734	A	C	0.00473505	0.6867	0.1179	5.80898e-09	33.924	0.0310466	0.0908003	0.73241
rs2847278	18	12778716	T	C	0.83739	-0.1554	0.0257	1.41899e-09	36.5625	-0.0427049	0.0200823	0.0334619
rs3842753	11	2159830	G	T	0.784301	0.3085	0.0222	8.31381e-44	193.11	0.0033142	0.0175092	0.849871
rs706779	10	6056861	C	T	0.433568	-0.0963	0.0174	3.22901e-08	30.6305	-0.0261605	0.0146905	0.0749497
rs7167984	15	93288838	A	G	0.221086	-0.1262	0.0227	2.75499e-08	30.9077	0.00207748	0.0197936	0.91641
rs7567242	2	60326008	A	C	0.166555	0.1416	0.0241	4.17398e-09	34.5217	-0.0137278	0.0204249	0.501512
Abbreviations: SNP: single nucleotide polymorphism;Chr: chromosome; Pos: position according to GRCh37/hg19 genome assembly;EA: effect allele;OA:other allele; EAF: effect allele frequency; SE: standard error of beta.

## Sheet: Table S2
Table S2. Comprehensive data on the instrumental variables employed in the Mendelian Randomization of Type 1 diabetes on psoriasis (ebi-a-GCST90018925 to ukb-saige-696.4)
SNP	Chr	Pos	EA	OA	EAF	Association with Type 1 diabetes				Association with psoriasis
						β	S.E.	P-value	F-statistic	β	S.E.	P-value
rs17711850	6	90864870	C	T	0.335074	0.1236	0.0206	1.93001e-09	36	-0.012	0.031	0.71
rs189853531	6	33299511	A	C	0.00473505	0.6867	0.1179	5.80898e-09	33.924	0.24	0.24	0.31
rs192460891	6	31145000	G	T	0.13971	-0.2856	0.0241	2.37794e-32	140.437	-0.075	0.047	0.11
rs2847278	18	12778715	T	C	0.83739	-0.1554	0.0257	1.41899e-09	36.5625	-0.086	0.04	0.033
rs3842753	11	2181060	G	T	0.784301	0.3085	0.0222	8.31381e-44	193.11	-0.0025	0.033	0.94
rs6679677	1	114303808	A	C	0.11393	0.4265	0.0288	8.96396e-50	219.307	0.013	0.05	0.79
rs706779	10	6098824	C	T	0.433568	-0.0963	0.0174	3.22901e-08	30.6305	-0.0067	0.03	0.82
rs7167984	15	93832067	A	G	0.221086	-0.1262	0.0227	2.75499e-08	30.9077	0.03	0.045	0.5
rs7567242	2	60553143	A	C	0.166555	0.1416	0.0241	4.17398e-09	34.5217	0.018	0.052	0.73
Abbreviations: SNP: single nucleotide polymorphism;Chr: chromosome; Pos: position according to GRCh37/hg19 genome assembly;EA: effect allele;OA:other allele; EAF: effect allele frequency; SE: standard error of beta.

## Sheet: Table S3
Table S3. Comprehensive data on the instrumental variables employed in the Mendelian Randomization of Type 1 diabetes on psoriasis (finngen_R10_T1D to ukb-saige-696.4)
SNP	Chr	Pos	EA	OA	EAF	Association with Type 1 diabetes				Association with psoriasis
						β	S.E.	P-value	F-statistic	β	S.E.	P-value
rs11571297	2	204745003	C	T	0.371373	-0.155936	0.0236286	4.12667e-11	43.5529	-0.049	0.03	0.1
rs140149	22	30185613	T	C	0.347272	0.156085	0.0234215	2.66134e-11	44.4112	-0.03	0.031	0.32
rs17187735	6	30045397	C	T	0.0434744	0.585151	0.0457741	2.02908e-37	163.417	0.11	0.074	0.15
rs2013365	6	33763688	C	A	0.410567	0.180051	0.0222574	5.99239e-16	65.4398	-0.0012	0.031	0.97
rs2018705	10	90047350	G	T	0.2305	-0.155011	0.0275916	1.9313e-08	31.5625	0.028	0.034	0.41
rs2476601	1	114377568	G	A	0.852489	-0.529673	0.0279713	5.72532e-80	358.584	-0.011	0.05	0.82
rs2596468	6	31392308	G	A	0.135691	0.501394	0.0284049	9.8787e-70	311.582	-0.16	0.054	0.0022
rs28381663	6	28773482	C	A	0.225927	0.227004	0.0254246	4.31718e-19	79.7184	-0.087	0.037	0.018
rs56994090	14	101306447	C	T	0.49458	-0.162867	0.0226799	6.91353e-13	51.5684	-0.02	0.031	0.52
rs61839660	10	6094697	T	C	0.0408807	-0.379708	0.0629002	1.57322e-09	36.4414	0.057	0.05	0.26
rs689	11	2182224	T	A	0.790137	0.577327	0.0304931	6.09397e-80	358.46	-0.0032	0.033	0.93
rs7130222	11	2090456	G	T	0.261755	-0.160067	0.0264817	1.49948e-09	36.5352	-0.057	0.032	0.077
rs72802342	16	75234872	A	C	0.0875109	0.225279	0.0376933	2.27803e-09	35.7201	0.15	0.057	0.011
rs72928038	6	90976768	A	G	0.114592	0.203638	0.0330253	6.99874e-10	38.021	-0.059	0.039	0.13
rs74203920	21	45714294	T	C	0.0371421	0.346007	0.0548306	2.78176e-10	39.8221	0.035	0.13	0.78
rs74281415	3	32343494	A	G	0.151079	0.168238	0.0305458	3.63488e-08	30.3351	-0.012	0.052	0.81
rs876497	21	43841905	A	G	0.279383	0.171352	0.0246959	3.96369e-12	48.1425	0.0057	0.032	0.86
rs9934969	16	11166002	A	G	0.304131	-0.158495	0.0250955	2.68974e-10	39.8877	0.057	0.032	0.079
Abbreviations: SNP: single nucleotide polymorphism;Chr: chromosome; Pos: position according to GRCh37/hg19 genome assembly;EA: effect allele;OA:other allele; EAF: effect allele frequency; SE: standard error of beta.

## Sheet: Table S4
Table S4. Comprehensive data on the instrumental variables employed in the Mendelian Randomization of Type 2 diabetes on psoriasis (ebi-a-GCST90018926 to finngen_R10_L12_PSORIASIS)
SNP	Chr	Pos	EA	OA	EAF	Association with Type 2 diabetes				Association with psoriasis
						β	S.E.	P-value	F-statistic	β	S.E.	P-value
rs1002389	7	157175629	G	C	0.392781	-0.0511	0.0064	2.20394e-15	63.7502	-0.0057155	0.0152835	0.70843
rs10169613	2	111177400	T	C	0.446602	-0.0386	0.0063	1.16201e-09	37.5399	0.00892085	0.0142955	0.532606
rs10173251	2	43302369	G	C	0.11235	-0.1062	0.0141	5.86003e-14	56.7297	0.0558728	0.0282692	0.0481039
rs10201401	2	44583341	A	G	0.787528	0.0421	0.0075	1.75501e-08	31.5095	-0.035617	0.0191431	0.0628058
rs10268294	7	1833770	A	C	0.796446	0.0454	0.0081	2.53898e-08	31.4153	0.0401932	0.0159027	0.0114895
rs10408179	19	45653746	C	T	0.38792	-0.0675	0.0067	1.33107e-23	101.498	0.0136201	0.0142784	0.340139
rs1046316	4	6302360	G	A	0.745203	0.0999	0.0087	1.62817e-30	131.854	-0.017877	0.014626	0.221603
rs10830963	11	92975544	G	C	0.330035	0.0504	0.0065	1.19702e-14	60.1221	0.00667378	0.0148411	0.65294
rs10900325	1	147220596	C	T	0.841826	-0.0557	0.0082	8.75185e-12	46.1405	0.046285	0.0196432	0.0184587
rs10950494	7	13853277	A	G	0.450764	0.0361	0.0063	1.07701e-08	32.8347	0.00321325	0.0142188	0.821212
rs1117610	7	150844101	T	A	0.312695	0.0418	0.0069	1.66299e-09	36.699	-0.00333832	0.0178249	0.851438
rs112108223	12	4161922	A	G	0.0147015	-0.2373	0.0344	5.52077e-12	47.5859	-0.00120148	0.0481543	0.980094
rs1127215	1	116990168	T	C	0.368543	-0.042	0.0066	2.537e-10	40.4959	-0.0133486	0.0149141	0.370769
rs1128249	2	164672114	T	G	0.300292	-0.0786	0.0078	9.29822e-24	101.544	-0.0224784	0.0149085	0.131616
rs114322470	10	112976911	G	T	0.0204657	-0.2281	0.0301	3.23296e-14	57.4272	-0.0597767	0.047093	0.204322
rs11514706	7	15019647	C	A	0.500501	0.0601	0.0063	8.5487e-22	91.0055	0.00290132	0.0145027	0.841438
rs11607147	11	65578707	C	T	0.684232	-0.0411	0.0068	1.76401e-09	36.5314	-0.0273141	0.0172674	0.113688
rs11651052	17	37742390	G	A	0.589657	-0.091	0.0065	5.34687e-44	196	-0.00730499	0.0148793	0.623462
rs11680058	2	16393401	A	G	0.879274	0.0633	0.0108	4.37804e-09	34.3526	-0.0150385	0.0239786	0.530553
rs116947250	5	50377984	A	T	0.031514	0.0849	0.0155	3.926e-08	30.0021	-0.0299173	0.0745976	0.688384
rs117430555	15	57317948	T	G	0.0336968	0.1366	0.0235	5.96101e-09	33.7882	-0.0138558	0.036862	0.707004
rs11802899	1	21785681	A	C	0.817422	-0.0497	0.0077	1.088e-10	41.6612	-0.0378579	0.0202554	0.0616183
rs11819995	11	128519496	T	C	0.213049	0.0493	0.0077	1.265e-10	40.9933	-0.0205359	0.0194946	0.292152
rs12001437	9	34074478	C	T	0.413559	0.0367	0.0064	1.01501e-08	32.8831	0.0250825	0.0149084	0.0924847
rs12108088	3	64736369	A	G	0.439211	-0.0365	0.0065	2.21202e-08	31.5325	-0.00419273	0.0154908	0.786653
rs1215468	13	80133294	G	A	0.287639	-0.0749	0.0069	3.91291e-27	117.833	-0.0239937	0.015526	0.122253
rs12441261	15	93291514	A	C	0.248102	-0.0435	0.0074	4.50298e-09	34.5553	-0.00254361	0.0197899	0.897729
rs12453376	17	4129491	G	A	0.2041	0.0581	0.0076	2.33292e-14	58.442	-0.0150046	0.0180348	0.405422
rs12546365	8	94899249	C	T	0.55818	-0.0381	0.0065	4.65704e-09	34.3576	0.0010189	0.0141896	0.942756
rs12578595	12	27812063	T	C	0.222896	-0.0715	0.0073	1.72584e-22	95.9326	0.0162456	0.0187281	0.385698
rs12625671	20	44366172	C	T	0.203237	0.0565	0.0076	1.0539e-13	55.2675	-0.00861772	0.0202521	0.670456
rs12692723	2	164581226	G	C	0.311541	0.0436	0.0068	1.798e-10	41.1107	0.00972202	0.0162403	0.549416
rs12698897	7	70318027	A	T	0.256189	0.0586	0.0071	1.2331e-16	68.1206	0.0284343	0.0161847	0.0789405
rs12763565	10	92760386	G	T	0.134488	0.0624	0.01	4.49997e-10	38.9376	0.0133198	0.0183642	0.46826
rs12910361	15	77489993	G	A	0.62609	0.0696	0.0066	3.87525e-26	111.207	-0.0149218	0.0152087	0.326523
rs13073970	3	170912731	T	G	0.193647	-0.0499	0.008	4.99103e-10	38.9064	-0.0130451	0.0186203	0.483562
rs13086642	3	187987252	A	G	0.092455	-0.0599	0.0101	3.53704e-09	35.1731	-0.0344261	0.024731	0.163916
rs13266634	8	117172544	T	C	0.348803	-0.1053	0.0065	1.96698e-59	262.44	0.00309926	0.014653	0.83249
rs13292347	9	79293287	C	T	0.0708271	-0.0727	0.0122	2.56502e-09	35.5099	0.0105889	0.021916	0.628983
rs1362891	8	41808781	A	G	0.0714984	-0.0821	0.0117	2.08209e-12	49.2396	-0.00436311	0.0257987	0.865701
rs139722172	7	102770030	G	C	0.186009	-0.0786	0.0111	1.81719e-12	50.1417	0.0263314	0.0183536	0.151379
rs140896965	20	59073311	T	C	0.0187073	-0.2313	0.0279	1.25401e-16	68.7294	-0.0663015	0.0333545	0.046836
rs141330165	4	84378655	T	C	0.0560573	-0.1202	0.0168	8.50942e-13	51.1906	-0.0196834	0.028353	0.487541
rs142682088	22	29774666	A	G	0.0401343	-0.1263	0.0217	6.02005e-09	33.8756	-0.0424694	0.0358946	0.236741
rs143708136	16	12091272	T	C	0.0116967	0.2321	0.042	3.2e-08	30.5388	0.0419608	0.0795762	0.597982
rs146733600	6	32605983	T	C	0.0153401	0.1974	0.036	4.13105e-08	30.0669	0.011648	0.0683579	0.864698
rs149336329	15	52295543	T	G	0.0459427	-0.1063	0.0148	7.97444e-13	51.5873	-0.0587651	0.0460258	0.201678
rs1515104	2	226227689	A	T	0.719318	0.0754	0.0078	6.5675e-22	93.4444	0.0252879	0.0148087	0.0877041
rs1567353	9	1033773	G	C	0.340343	0.0403	0.0065	7.24703e-10	38.44	-0.0153877	0.0150559	0.306763
rs1574285	9	4283137	T	G	0.583008	-0.065	0.0063	1.17301e-24	106.45	-0.0134365	0.0143087	0.34771
rs17036160	3	12288284	T	C	0.105331	-0.1092	0.0112	1.73301e-22	95.0625	-0.0160969	0.0188245	0.392493
rs1707498	12	71084846	A	C	0.449132	-0.0499	0.0063	1.47197e-15	62.7365	0.0154191	0.0143412	0.282302
rs17101591	10	121187689	T	C	0.0577437	-0.0683	0.0114	2.41301e-09	35.8948	0.0239905	0.0445148	0.589933
rs17168486	7	14858657	T	C	0.238504	0.0626	0.0071	1.5729e-18	77.7378	0.00625765	0.0178598	0.726056
rs17496664	6	75489981	T	C	0.277089	-0.0468	0.0085	3.66404e-08	30.3147	-0.0170069	0.0155732	0.274806
rs192749	13	26209620	A	T	0.163087	0.0497	0.0087	1.37e-08	32.6343	0.0159543	0.0200742	0.426748
rs1966265	5	177089630	A	G	0.322278	-0.0465	0.0068	6.92468e-12	46.7615	-0.0279221	0.0172161	0.104833
rs1977832	10	92704022	T	G	0.502983	-0.1118	0.0065	2.73401e-65	295.84	0.00755193	0.0142194	0.595348
rs2010825	7	44148621	C	T	0.519789	0.0411	0.0063	8.62184e-11	42.5601	-0.020374	0.0142595	0.15306
rs2034761	2	233455780	G	T	0.429369	-0.0375	0.0063	3.28897e-09	35.4308	-0.0268992	0.0148606	0.0702797
rs2115107	19	7903283	A	G	0.372125	0.0451	0.0065	4.69786e-12	48.1422	0.00227831	0.0147509	0.877253
rs2578011	3	64019143	T	C	0.204526	-0.0693	0.0074	1.05999e-20	87.7007	-0.029472	0.0169893	0.0827866
rs2583938	12	65821434	A	T	0.185271	0.0692	0.0077	2.96415e-19	80.7664	0.0131367	0.0222043	0.554101
rs2648731	5	52776360	A	G	0.240353	0.0647	0.0072	3.46897e-19	80.7502	0.021369	0.0180648	0.236848
rs2706710	17	67645535	T	C	0.161364	0.0495	0.0088	1.962e-08	31.6406	-0.0435885	0.0193392	0.0242025
rs2796441	9	81694033	A	G	0.472771	-0.0679	0.0063	1.10892e-26	116.16	-0.00239227	0.0144108	0.868153
rs2815625	10	12556323	A	C	0.453483	0.0348	0.0063	3.50098e-08	30.5125	0.0154647	0.0144485	0.284468
rs28375915	22	49960607	A	G	0.476839	-0.0498	0.0077	1.20701e-10	41.829	0.0178361	0.014487	0.218257
rs28642213	9	136353630	G	A	0.773252	0.1006	0.0079	3.80365e-37	162.159	-0.0158755	0.0154507	0.304188
rs3110641	17	37687414	G	A	0.76149	0.0598	0.0072	1.33506e-16	68.9823	-0.0300956	0.0173851	0.0834315
rs340874	1	213985913	C	T	0.493303	0.0535	0.0063	3.51075e-17	72.1151	-0.0153735	0.014352	0.284091
rs348330	1	229537208	A	G	0.543403	-0.0539	0.0068	3.35583e-15	62.8289	0.0156398	0.0148814	0.293276
rs35352848	3	23414091	C	T	0.213447	-0.0881	0.0078	1.36207e-29	127.574	0.00651732	0.0153933	0.672014
rs35385487	4	1292551	G	A	0.11622	-0.076	0.0089	1.47096e-17	72.9201	-0.0450801	0.0328982	0.170596
rs35917376	15	75303016	A	T	0.717917	0.0428	0.0072	2.857e-09	35.3364	-0.0149542	0.0189093	0.429037
rs3743140	15	40324541	A	G	0.152268	0.0623	0.0082	3.83972e-14	57.7229	-0.010358	0.0219943	0.637682
rs3751297	12	132511579	A	G	0.241048	0.052	0.0081	1.16799e-10	41.2132	-0.0107442	0.01582	0.497042
rs3764002	12	108224853	T	C	0.337603	-0.0475	0.0065	3.89493e-13	53.4024	-0.0101746	0.0150177	0.498083
rs3837848	17	31320340	AT	A	0.459309	-0.0446	0.0076	3.63496e-09	34.4384	0.000422053	0.0142661	0.976398
rs3887925	3	186947857	T	C	0.49964	0.053	0.0063	3.29989e-17	70.7735	-0.00719049	0.0142837	0.614678
rs3918296	11	69644268	G	C	0.0192566	-0.1776	0.0252	1.741e-12	49.6689	-0.0231291	0.0964426	0.810467
rs39254	7	90136394	T	G	0.46123	0.0401	0.0067	2.58399e-09	35.8211	0.0066117	0.0144038	0.646218
rs392794	5	56512515	T	C	0.659966	0.06	0.0066	9.51262e-20	82.6446	-0.0124088	0.0152577	0.416058
rs406767	1	120011425	C	T	0.109092	0.0824	0.0137	1.86801e-09	36.1754	-0.0051281	0.0207128	0.804458
rs4273712	6	126643364	G	A	0.320615	0.0577	0.0066	2.98195e-18	76.43	-0.0284093	0.0159497	0.0748824
rs4517619	12	23937070	G	T	0.384609	0.0395	0.007	2.053e-08	31.8418	0.0215711	0.0160883	0.179988
rs4632135	16	20326562	C	T	0.0339896	0.0832	0.0152	4.76398e-08	29.9612	-0.0233207	0.0732334	0.750148
rs4731701	7	130746171	T	C	0.43764	-0.0484	0.0065	1.3119e-13	55.4452	-0.0036697	0.01425	0.796775
rs4901812	14	38331500	A	G	0.333674	-0.0408	0.0067	1.085e-09	37.0826	0.00667954	0.0158793	0.674016
rs4930045	11	2175194	C	T	0.705243	-0.0706	0.0079	2.75994e-19	79.8648	-7.61752e-05	0.0149423	0.995932
rs543159	6	160354985	A	C	0.427571	-0.0364	0.0065	2.38798e-08	31.36	0.000834782	0.0141756	0.953041
rs56348580	12	120994314	C	G	0.301336	-0.0631	0.0093	1.40896e-11	46.0355	-0.00718651	0.0158193	0.649622
rs576674	13	32980164	A	G	0.856359	-0.0802	0.0091	1.72108e-18	77.6723	0.00563594	0.0244225	0.817494
rs58090211	11	35412165	A	C	0.0766814	-0.0807	0.0136	2.60597e-09	35.2103	0.076812	0.058229	0.187123
rs62262091	3	47652174	T	C	0.0970158	0.0876	0.0148	2.94802e-09	35.0336	0.0184175	0.0241348	0.4454
rs62319060	4	95224264	C	T	0.470491	0.0371	0.0066	1.952e-08	31.598	-0.000452327	0.0143222	0.974805
rs62508166	8	41679800	A	G	0.178231	-0.1018	0.0085	1.01298e-32	143.436	-0.00484049	0.0183785	0.792259
rs633715	1	177883445	C	T	0.218583	0.0491	0.0075	5.66239e-11	42.8588	-0.00483804	0.0169335	0.775102
rs6438138	3	113307844	T	A	0.306114	0.041	0.0067	9.50911e-10	37.4471	-0.0088885	0.0151904	0.558455
rs6453133	5	75396951	G	A	0.357642	-0.0438	0.0065	1.56495e-11	45.4069	-0.00330376	0.0150574	0.82633
rs6496742	15	90979806	T	C	0.303172	0.0582	0.0067	5.76235e-18	75.4564	0.00479429	0.0163319	0.769099
rs6554060	4	51910735	G	A	0.376916	0.0366	0.0066	3.58798e-08	30.7521	0.0229839	0.0156083	0.140873
rs6813195	4	152599323	T	C	0.353285	-0.062	0.0066	4.37623e-21	88.2461	0.000488676	0.0151343	0.974241
rs6853272	4	70870250	T	C	0.923642	-0.0718	0.0103	3.84326e-12	48.5931	-0.00796992	0.0447481	0.858639
rs6878122	5	77131486	A	G	0.778957	-0.0547	0.0092	2.46099e-09	35.3508	0.0038286	0.0168818	0.820589
rs6885132	5	14767983	G	C	0.195176	-0.0449	0.0077	5.17798e-09	34.0025	0.014032	0.0222088	0.527504
rs6919504	6	156655516	G	A	0.0677522	0.0625	0.0111	1.679e-08	31.704	0.019353	0.048032	0.687008
rs6985028	8	30964578	A	G	0.656712	-0.0408	0.0073	2.81501e-08	31.2374	-0.0101439	0.0147237	0.490857
rs7030811	9	22288141	A	T	0.0395381	-0.0944	0.0151	4.08799e-10	39.0832	0.0264384	0.0482759	0.58393
rs7132351	12	117977121	A	G	0.17439	0.063	0.0079	1.77705e-15	63.5956	0.0224632	0.0184959	0.224559
rs7132908	12	49869365	A	G	0.358104	0.0394	0.0066	2.63003e-09	35.6373	0.0150339	0.0146389	0.304427
rs7141	17	7711283	A	G	0.6394	-0.0357	0.0065	3.75301e-08	30.1654	-0.0242624	0.015309	0.113001
rs71424153	2	65053760	C	G	0.259162	-0.0429	0.007	9.22805e-10	37.5594	-0.0421591	0.0169409	0.0128248
rs7172432	15	62104190	G	A	0.452818	-0.0604	0.0063	8.27752e-22	91.9164	0.0189167	0.0143217	0.186554
rs7250869	19	33396499	C	T	0.628785	-0.0488	0.0065	5.16892e-14	56.3654	0.0040968	0.0151502	0.786843
rs72640313	13	91297927	A	G	0.116012	-0.0615	0.0094	6.62064e-11	42.805	-0.00812558	0.0270817	0.764147
rs72802365	16	75212137	C	G	0.0619909	-0.1168	0.0146	1.21395e-15	64	-0.0247578	0.0261274	0.343343
rs72830608	6	20518889	T	G	0.305978	0.0482	0.0077	3.26701e-10	39.1843	-0.0363982	0.016427	0.0267085
rs72906810	1	50991528	G	A	0.0894907	-0.0876	0.0124	1.96517e-12	49.9074	-0.0487167	0.0305157	0.110389
rs72951548	6	117729678	T	C	0.188488	-0.0627	0.0078	1.24108e-15	64.6169	-0.00930013	0.0177099	0.599487
rs72964564	3	123335923	C	A	0.231426	-0.1004	0.0104	3.96369e-22	93.1967	-0.00252783	0.018685	0.892386
rs73221113	4	725079	A	G	0.039939	0.0933	0.016	6.12802e-09	34.0035	0.0157799	0.0321809	0.623886
rs73347525	14	100788835	G	A	0.201505	-0.0536	0.008	2.48485e-11	44.89	0.00197952	0.0172905	0.908852
rs74862545	12	4256406	T	C	0.0223105	-0.2052	0.0301	9.97241e-12	46.4752	-0.0129076	0.0514561	0.801933
rs75418188	17	7042164	T	C	0.0276409	0.1337	0.0157	1.66418e-17	72.521	0.04611	0.0549393	0.401306
rs755249	1	39529402	T	C	0.217225	0.0617	0.0077	1.45312e-15	64.208	-0.0429891	0.0171261	0.0120681
rs75872811	10	61972556	G	A	0.0871287	-0.0727	0.0102	1.03395e-12	50.8006	0.0107434	0.0229915	0.640302
rs76177300	5	102807607	A	G	0.0551313	0.1309	0.0187	2.59298e-12	49	-0.0212074	0.0304307	0.485861
rs76895963	12	4275678	G	T	0.023748	-0.4582	0.0303	8.22432e-52	228.678	-0.038565	0.0425162	0.364371
rs7741521	6	31474971	A	G	0.0717495	-0.0618	0.011	2.10902e-08	31.564	-0.000218556	0.0328312	0.994689
rs77464186	11	72749353	C	A	0.141673	-0.1028	0.01	5.67153e-25	105.678	-0.00735493	0.0167433	0.660462
rs7778167	7	128211575	A	G	0.216676	0.0571	0.0082	4.22377e-12	48.4891	-0.00807671	0.0172197	0.639041
rs78470967	12	4412345	A	T	0.042318	-0.1272	0.0217	4.69797e-09	34.3601	-0.0362254	0.0364275	0.320003
rs8043085	15	38535939	T	G	0.301228	0.0457	0.0068	1.83612e-11	45.1663	0.0108271	0.0168967	0.521665
rs8100204	19	19282905	A	G	0.169058	0.0552	0.0082	2.07683e-11	45.3159	0.0506185	0.0194116	0.00911675
rs8100562	19	7241490	T	C	0.170998	0.0559	0.0088	1.893e-10	40.3514	0.0164124	0.0198418	0.408147
rs860262	7	28154778	A	C	0.420673	-0.0668	0.0068	9.18121e-23	96.5017	0.012719	0.0142436	0.371876
rs9368222	6	20686765	A	C	0.318552	0.1551	0.0066	2.04174e-122	552.25	0.0249557	0.0150813	0.0979783
rs9379084	6	7231610	A	G	0.156857	-0.0816	0.0085	1.044e-21	92.16	0.0130936	0.0225684	0.561798
rs9562987	13	50521772	A	G	0.41532	-0.0413	0.0069	2.30701e-09	35.8263	-0.0312158	0.0163786	0.0566644
rs972119	6	142849835	G	A	0.215533	-0.0465	0.0074	4.37502e-10	39.4859	0.00466606	0.0163001	0.774679
rs9844972	3	150379848	C	G	0.0666559	0.1036	0.0176	4.26403e-09	34.6493	-0.0120787	0.0316072	0.702351
rs9873519	3	125202613	T	C	0.487086	0.0373	0.0065	7.62606e-09	32.9299	-0.0476177	0.0144282	0.000965784
Abbreviations: SNP: single nucleotide polymorphism;Chr: chromosome; Pos: position according to GRCh37/hg19 genome assembly;EA: effect allele;OA:other allele; EAF: effect allele frequency; SE: standard error of beta.

## Sheet: Table S5
Table S5. Comprehensive data on the instrumental variables employed in the Mendelian Randomization of Type 2 diabetes on psoriasis (ebi-a-GCST90018926 to ukb-saige-696.4)
SNP	Chr	Pos	EA	OA	EAF	Association with Type 2 diabetes				Association with psoriasis
						β	S.E.	P-value	F-statistic	β	S.E.	P-value
rs1002389	7	156968323	G	C	0.392781	-0.0511	0.0064	2.20394e-15	63.7502	-0.024	0.032	0.44
rs10169613	2	111934977	T	C	0.446602	-0.0386	0.0063	1.16201e-09	37.5399	0.014	0.03	0.65
rs10173251	2	43529508	G	C	0.11235	-0.1062	0.0141	5.86003e-14	56.7297	-0.037	0.045	0.41
rs10201401	2	44810480	A	G	0.787528	0.0421	0.0075	1.75501e-08	31.5095	0.062	0.046	0.18
rs10408179	19	46157004	C	T	0.38792	-0.0675	0.0067	1.33107e-23	101.498	0.037	0.03	0.22
rs1046316	4	6304087	G	A	0.745203	0.0999	0.0087	1.62817e-30	131.854	-0.013	0.032	0.69
rs10830963	11	92708710	G	C	0.330035	0.0504	0.0065	1.19702e-14	60.1221	0.022	0.034	0.51
rs10900325	1	146692174	C	T	0.841826	-0.0557	0.0082	8.75185e-12	46.1405	-0.064	0.046	0.16
rs10950494	7	13892902	A	G	0.450764	0.0361	0.0063	1.07701e-08	32.8347	-0.021	0.03	0.48
rs1117610	7	150541189	T	A	0.312695	0.0418	0.0069	1.66299e-09	36.699	0.026	0.036	0.47
rs112108223	12	4271088	A	G	0.0147015	-0.2373	0.0344	5.52077e-12	47.5859	-0.12	0.14	0.42
rs1127215	1	117532790	T	C	0.368543	-0.042	0.0066	2.537e-10	40.4959	0.015	0.03	0.62
rs1128249	2	165528624	T	G	0.300292	-0.0786	0.0078	9.29822e-24	101.544	-0.048	0.031	0.12
rs113082607	10	12403619	C	A	0.0312395	0.0895	0.0162	3.03298e-08	30.5222	-0.25	0.33	0.45
rs114322470	10	114736670	G	T	0.0204657	-0.2281	0.0301	3.23296e-14	57.4272	0.027	0.11	0.81
rs115018313	6	32710407	C	T	0.0309476	0.284	0.0238	7.30466e-33	142.391	-0.055	0.1	0.58
rs11514706	7	15059272	C	A	0.500501	0.0601	0.0063	8.5487e-22	91.0055	0.036	0.03	0.24
rs11607147	11	65346178	C	T	0.684232	-0.0411	0.0068	1.76401e-09	36.5314	-0.039	0.032	0.23
rs11651052	17	36102381	G	A	0.589657	-0.091	0.0065	5.34687e-44	196	-0.016	0.03	0.6
rs11680058	2	16574669	A	G	0.879274	0.0633	0.0108	4.37804e-09	34.3526	0.011	0.048	0.83
rs116947250	5	49673818	A	T	0.031514	0.0849	0.0155	3.926e-08	30.0021	-0.17	0.14	0.23
rs117430555	15	57610146	T	G	0.0336968	0.1366	0.0235	5.96101e-09	33.7882	-0.11	0.086	0.21
rs11802899	1	22112174	A	C	0.817422	-0.0497	0.0077	1.088e-10	41.6612	0.049	0.046	0.3
rs11819995	11	128389391	T	C	0.213049	0.0493	0.0077	1.265e-10	40.9933	-0.02	0.036	0.58
rs12001437	9	34074476	C	T	0.413559	0.0367	0.0064	1.01501e-08	32.8831	0.027	0.031	0.4
rs12108088	3	64722045	A	G	0.439211	-0.0365	0.0065	2.21202e-08	31.5325	0.0067	0.031	0.83
rs12441261	15	93834743	A	C	0.248102	-0.0435	0.0074	4.50298e-09	34.5553	0.05	0.045	0.26
rs12453376	17	4032785	G	A	0.2041	0.0581	0.0076	2.33292e-14	58.442	-0.033	0.04	0.41
rs12546365	8	95911477	C	T	0.55818	-0.0381	0.0065	4.65704e-09	34.3576	0.029	0.03	0.34
rs12578595	12	27964996	T	C	0.222896	-0.0715	0.0073	1.72584e-22	95.9326	0.00011	0.038	1
rs1260326	2	27730940	C	T	0.571429	0.071	0.0064	6.44021e-29	123.071	-0.049	0.031	0.11
rs12625671	20	42994812	C	T	0.203237	0.0565	0.0076	1.0539e-13	55.2675	0.0053	0.049	0.92
rs12692723	2	165437736	G	C	0.311541	0.0436	0.0068	1.798e-10	41.1107	0.0012	0.035	0.97
rs12698897	7	69783013	A	T	0.256189	0.0586	0.0071	1.2331e-16	68.1206	-0.012	0.035	0.72
rs12763565	10	94520143	G	T	0.134488	0.0624	0.01	4.49997e-10	38.9376	0.0072	0.041	0.86
rs12910361	15	77782335	G	A	0.62609	0.0696	0.0066	3.87525e-26	111.207	-0.063	0.033	0.058
rs13073970	3	170630520	T	G	0.193647	-0.0499	0.008	4.99103e-10	38.9064	0.045	0.037	0.23
rs13086642	3	187705040	A	G	0.092455	-0.0599	0.0101	3.53704e-09	35.1731	-0.012	0.059	0.83
rs13266634	8	118184783	T	C	0.348803	-0.1053	0.0065	1.96698e-59	262.44	-0.012	0.033	0.72
rs13292347	9	81908202	C	T	0.0708271	-0.0727	0.0122	2.56502e-09	35.5099	-0.049	0.064	0.44
rs1362891	8	41666299	A	G	0.0714984	-0.0821	0.0117	2.08209e-12	49.2396	-0.086	0.077	0.27
rs140896965	20	57648366	T	C	0.0187073	-0.2313	0.0279	1.25401e-16	68.7294	-0.3	0.2	0.12
rs141330165	4	85299808	T	C	0.0560573	-0.1202	0.0168	8.50942e-13	51.1906	0.87	1.4	0.54
rs142682088	22	30170655	A	G	0.0401343	-0.1263	0.0217	6.02005e-09	33.8756	-0.13	0.078	0.1
rs143708136	16	12185129	T	C	0.0116967	0.2321	0.042	3.2e-08	30.5388	-0.07	0.14	0.6
rs146733600	6	32573760	T	C	0.0153401	0.1974	0.036	4.13105e-08	30.0669	0.12	0.12	0.31
rs149336329	15	52587740	T	G	0.0459427	-0.1063	0.0148	7.97444e-13	51.5873	-0.051	0.071	0.48
rs1515104	2	227092405	A	T	0.719318	0.0754	0.0078	6.5675e-22	93.4444	0.024	0.032	0.44
rs1567353	9	1033773	G	C	0.340343	0.0403	0.0065	7.24703e-10	38.44	0.032	0.033	0.33
rs1574285	9	4283137	T	G	0.583008	-0.065	0.0063	1.17301e-24	106.45	-0.048	0.031	0.12
rs16858462	2	218783532	C	G	0.0525964	0.0738	0.0134	3.57998e-08	30.3321	0.05	0.13	0.69
rs17036160	3	12329783	T	C	0.105331	-0.1092	0.0112	1.73301e-22	95.0625	-0.057	0.047	0.23
rs1707498	12	71478626	A	C	0.449132	-0.0499	0.0063	1.47197e-15	62.7365	0.07	0.03	0.021
rs17101591	10	122947203	T	C	0.0577437	-0.0683	0.0114	2.41301e-09	35.8948	-0.23	0.13	0.075
rs17168486	7	14898282	T	C	0.238504	0.0626	0.0071	1.5729e-18	77.7378	0.079	0.04	0.048
rs17496664	6	76199697	T	C	0.277089	-0.0468	0.0085	3.66404e-08	30.3147	-0.016	0.031	0.6
rs192749	13	26783757	A	T	0.163087	0.0497	0.0087	1.37e-08	32.6343	0.0056	0.039	0.88
rs1966265	5	176516631	A	G	0.322278	-0.0465	0.0068	6.92468e-12	46.7615	-0.027	0.035	0.44
rs1977832	10	94463779	T	G	0.502983	-0.1118	0.0065	2.73401e-65	295.84	0.031	0.031	0.31
rs2010825	7	44188220	C	T	0.519789	0.0411	0.0063	8.62184e-11	42.5601	0.00051	0.03	0.99
rs2034761	2	234364426	G	T	0.429369	-0.0375	0.0063	3.28897e-09	35.4308	-0.016	0.031	0.6
rs2115107	19	7968168	A	G	0.372125	0.0451	0.0065	4.69786e-12	48.1422	0.08	0.031	0.0097
rs2382249	2	149515723	G	A	0.217601	-0.0465	0.0082	1.28499e-08	32.1572	0.1	0.045	0.02
rs2578011	3	64004819	T	C	0.204526	-0.0693	0.0074	1.05999e-20	87.7007	-0.0073	0.044	0.87
rs2583938	12	66215214	A	T	0.185271	0.0692	0.0077	2.96415e-19	80.7664	0.065	0.045	0.15
rs2648731	5	52072194	A	G	0.240353	0.0647	0.0072	3.46897e-19	80.7502	0.033	0.036	0.36
rs2706710	17	65641651	T	C	0.161364	0.0495	0.0088	1.962e-08	31.6406	-0.019	0.039	0.63
rs2796441	9	84308948	A	G	0.472771	-0.0679	0.0063	1.10892e-26	116.16	-0.0095	0.03	0.76
rs2815625	10	12598322	A	C	0.453483	0.0348	0.0063	3.50098e-08	30.5125	0.053	0.031	0.084
rs28642213	9	139248082	G	A	0.773252	0.1006	0.0079	3.80365e-37	162.159	0.026	0.035	0.46
rs3110641	17	36047417	G	A	0.76149	0.0598	0.0072	1.33506e-16	68.9823	-0.034	0.037	0.36
rs340874	1	214159256	C	T	0.493303	0.0535	0.0063	3.51075e-17	72.1151	0.031	0.03	0.31
rs348330	1	229672955	A	G	0.543403	-0.0539	0.0068	3.35583e-15	62.8289	-0.049	0.031	0.12
rs35352848	3	23455582	C	T	0.213447	-0.0881	0.0078	1.36207e-29	127.574	0.022	0.037	0.56
rs35385487	4	1286339	G	A	0.11622	-0.076	0.0089	1.47096e-17	72.9201	0.11	0.1	0.26
rs35917376	15	75595357	A	T	0.717917	0.0428	0.0072	2.857e-09	35.3364	-0.035	0.035	0.32
rs3743140	15	40616742	A	G	0.152268	0.0623	0.0082	3.83972e-14	57.7229	0.024	0.049	0.62
rs3751297	12	133088165	A	G	0.241048	0.052	0.0081	1.16799e-10	41.2132	0.026	0.034	0.45
rs3764002	12	108618630	T	C	0.337603	-0.0475	0.0065	3.89493e-13	53.4024	0.043	0.034	0.21
rs3887925	3	186665645	T	C	0.49964	0.053	0.0063	3.29989e-17	70.7735	0.012	0.03	0.7
rs3918296	11	69459036	G	C	0.0192566	-0.1776	0.0252	1.741e-12	49.6689	0.095	0.096	0.32
rs39254	7	89765708	T	G	0.46123	0.0401	0.0067	2.58399e-09	35.8211	0.012	0.03	0.69
rs392794	5	55808342	T	C	0.659966	0.06	0.0066	9.51262e-20	82.6446	-0.023	0.035	0.51
rs406767	1	120554048	C	T	0.109092	0.0824	0.0137	1.86801e-09	36.1754	0.0003	0.053	1
rs4273712	6	126964510	G	A	0.320615	0.0577	0.0066	2.98195e-18	76.43	-0.096	0.034	0.0048
rs4517619	12	24090004	G	T	0.384609	0.0395	0.007	2.053e-08	31.8418	-0.03	0.034	0.39
rs4632135	16	20337884	C	T	0.0339896	0.0832	0.0152	4.76398e-08	29.9612	-0.04	0.1	0.7
rs4731701	7	130430930	T	C	0.43764	-0.0484	0.0065	1.3119e-13	55.4452	0.017	0.03	0.57
rs4901812	14	38800704	A	G	0.333674	-0.0408	0.0067	1.085e-09	37.0826	0.052	0.035	0.14
rs543159	6	160776017	A	C	0.427571	-0.0364	0.0065	2.38798e-08	31.36	0.0029	0.03	0.92
rs554833	9	136147160	T	C	0.376316	0.0443	0.0064	4.18794e-12	47.9124	0.036	0.033	0.26
rs56348580	12	121432117	C	G	0.301336	-0.0631	0.0093	1.40896e-11	46.0355	-0.019	0.033	0.56
rs576674	13	33554302	A	G	0.856359	-0.0802	0.0091	1.72108e-18	77.6723	-0.063	0.04	0.12
rs62262091	3	47693664	T	C	0.0970158	0.0876	0.0148	2.94802e-09	35.0336	0.0069	0.052	0.89
rs62319060	4	96145415	C	T	0.470491	0.0371	0.0066	1.952e-08	31.598	-0.0011	0.031	0.97
rs633715	1	177852580	C	T	0.218583	0.0491	0.0075	5.66239e-11	42.8588	-0.0069	0.037	0.85
rs6438138	3	113026691	T	A	0.306114	0.041	0.0067	9.50911e-10	37.4471	-0.052	0.037	0.15
rs6453133	5	74692776	G	A	0.357642	-0.0438	0.0065	1.56495e-11	45.4069	0.028	0.033	0.39
rs6496742	15	91523036	T	C	0.303172	0.0582	0.0067	5.76235e-18	75.4564	-0.012	0.036	0.73
rs6554060	4	52776901	G	A	0.376916	0.0366	0.0066	3.58798e-08	30.7521	0.0076	0.033	0.82
rs6813195	4	153520475	T	C	0.353285	-0.062	0.0066	4.37623e-21	88.2461	0.027	0.035	0.44
rs6853272	4	71735967	T	C	0.923642	-0.0718	0.0103	3.84326e-12	48.5931	-0.036	0.091	0.69
rs6878122	5	76427311	A	G	0.778957	-0.0547	0.0092	2.46099e-09	35.3508	-0.023	0.032	0.47
rs6885132	5	14768092	G	C	0.195176	-0.0449	0.0077	5.17798e-09	34.0025	0.06	0.051	0.24
rs6919504	6	156976650	G	A	0.0677522	0.0625	0.0111	1.679e-08	31.704	0.097	0.082	0.24
rs6985028	8	30822094	A	G	0.656712	-0.0408	0.0073	2.81501e-08	31.2374	0.0011	0.03	0.97
rs7030811	9	22288140	A	T	0.0395381	-0.0944	0.0151	4.08799e-10	39.0832	-0.19	0.085	0.023
rs7132351	12	118414926	A	G	0.17439	0.063	0.0079	1.77705e-15	63.5956	-0.022	0.045	0.62
rs7132908	12	50263148	A	G	0.358104	0.0394	0.0066	2.63003e-09	35.6373	-0.033	0.031	0.29
rs7141	17	7614601	A	G	0.6394	-0.0357	0.0065	3.75301e-08	30.1654	0.084	0.032	0.0095
rs71424153	2	65280894	C	G	0.259162	-0.0429	0.007	9.22805e-10	37.5594	-0.059	0.035	0.092
rs7172432	15	62396389	G	A	0.452818	-0.0604	0.0063	8.27752e-22	91.9164	0.011	0.03	0.71
rs7250869	19	33887405	C	T	0.628785	-0.0488	0.0065	5.16892e-14	56.3654	-0.067	0.033	0.04
rs72640313	13	91950181	A	G	0.116012	-0.0615	0.0094	6.62064e-11	42.805	-0.013	0.05	0.79
rs72802365	16	75246035	C	G	0.0619909	-0.1168	0.0146	1.21395e-15	64	0.12	0.056	0.034
rs72830608	6	20519120	T	G	0.305978	0.0482	0.0077	3.26701e-10	39.1843	-0.044	0.036	0.23
rs72906810	1	51457200	G	A	0.0894907	-0.0876	0.0124	1.96517e-12	49.9074	-0.011	0.053	0.84
rs72951548	6	118050841	T	C	0.188488	-0.0627	0.0078	1.24108e-15	64.6169	0.036	0.042	0.39
rs72964564	3	123054770	C	A	0.231426	-0.1004	0.0104	3.96369e-22	93.1967	-0.056	0.035	0.11
rs73221113	4	718868	A	G	0.039939	0.0933	0.016	6.12802e-09	34.0035	0.071	0.078	0.37
rs73347525	14	101255172	G	A	0.201505	-0.0536	0.008	2.48485e-11	44.89	0.02	0.04	0.62
rs74862545	12	4365572	T	C	0.0223105	-0.2052	0.0301	9.97241e-12	46.4752	-0.059	0.1	0.56
rs75418188	17	6945483	T	C	0.0276409	0.1337	0.0157	1.66418e-17	72.521	-0.033	0.19	0.86
rs755249	1	39995074	T	C	0.217225	0.0617	0.0077	1.45312e-15	64.208	0.014	0.036	0.69
rs75872811	10	63732315	G	A	0.0871287	-0.0727	0.0102	1.03395e-12	50.8006	0.051	0.069	0.46
rs76177300	5	102143311	A	G	0.0551313	0.1309	0.0187	2.59298e-12	49	-0.061	0.067	0.36
rs76895963	12	4384844	G	T	0.023748	-0.4582	0.0303	8.22432e-52	228.678	-0.08	0.12	0.49
rs7741521	6	31442748	A	G	0.0717495	-0.0618	0.011	2.10902e-08	31.564	0.042	0.082	0.6
rs77464186	11	72460398	C	A	0.141673	-0.1028	0.01	5.67153e-25	105.678	-0.037	0.041	0.37
rs7778167	7	127851628	A	G	0.216676	0.0571	0.0082	4.22377e-12	48.4891	-0.062	0.035	0.072
rs78470967	12	4521511	A	T	0.042318	-0.1272	0.0217	4.69797e-09	34.3601	0.045	0.075	0.55
rs8043085	15	38828140	T	G	0.301228	0.0457	0.0068	1.83612e-11	45.1663	0.048	0.036	0.18
rs8100562	19	7241501	T	C	0.170998	0.0559	0.0088	1.893e-10	40.3514	0.034	0.038	0.37
rs860262	7	28194397	A	C	0.420673	-0.0668	0.0068	9.18121e-23	96.5017	0.03	0.03	0.31
rs9368222	6	20686996	A	C	0.318552	0.1551	0.0066	2.04174e-122	552.25	-0.012	0.034	0.73
rs9379084	6	7231843	A	G	0.156857	-0.0816	0.0085	1.044e-21	92.16	-0.024	0.049	0.62
rs9562987	13	51095908	A	G	0.41532	-0.0413	0.0069	2.30701e-09	35.8263	0.012	0.032	0.7
rs972119	6	143170972	G	A	0.215533	-0.0465	0.0074	4.37502e-10	39.4859	-0.079	0.039	0.042
rs9844972	3	150097635	C	G	0.0666559	0.1036	0.0176	4.26403e-09	34.6493	-0.014	0.059	0.81
rs9873519	3	124921457	T	C	0.487086	0.0373	0.0065	7.62606e-09	32.9299	0.031	0.03	0.31
Abbreviations: SNP: single nucleotide polymorphism;Chr: chromosome; Pos: position according to GRCh37/hg19 genome assembly;EA: effect allele;OA:other allele; EAF: effect allele frequency; SE: standard error of beta.

## Sheet: Table S6
Table S6. Comprehensive data on the instrumental variables employed in the Mendelian Randomization of Type 2 diabetes on psoriasis (finngen_R10_T2D to ukb-saige-696.4)
SNP	Chr	Pos	EA	OA	EAF	Association with Type 2 diabetes				Association with psoriasis
						β	S.E.	P-value	F-statistic	β	S.E.	P-value
rs10084393	2	60073321	A	C	0.226483	-0.0560015	0.00788173	1.20116e-12	50.4843	0.00097	0.04	0.98
rs10184004	2	165508389	T	C	0.359425	-0.0649115	0.0068573	2.9067e-21	89.606	-0.052	0.031	0.092
rs10408179	19	46157004	C	T	0.447044	-0.0599455	0.00659875	1.04304e-19	82.5258	0.037	0.03	0.22
rs1046316	4	6304087	G	A	0.612716	0.0636636	0.00676694	5.05475e-21	88.5111	-0.013	0.032	0.69
rs10466811	12	27959201	A	G	0.236759	-0.0557998	0.00779965	8.41977e-13	51.1817	-0.013	0.032	0.68
rs10487174	7	103567874	T	C	0.419963	-0.0371658	0.00664314	2.21106e-08	31.2997	0.0091	0.03	0.77
rs10504042	8	41515993	A	G	0.547078	0.0590501	0.00658264	2.94917e-19	80.4713	-0.025	0.03	0.41
rs10770143	11	2195267	T	C	0.661063	-0.0681325	0.00689731	5.17965e-23	97.5774	0.053	0.031	0.088
rs10775406	17	46197755	G	A	0.73597	0.0468062	0.00746392	3.58765e-10	39.3254	0.021	0.035	0.54
rs10830963	11	92708710	G	C	0.357057	0.105663	0.00680327	2.13452e-54	241.218	0.022	0.034	0.51
rs10882099	10	94460650	C	T	0.477021	-0.067205	0.00655846	1.21983e-24	105.002	0.031	0.031	0.32
rs10974438	9	4291928	C	A	0.375011	0.0441295	0.0067632	6.80299e-11	42.5749	0.053	0.032	0.093
rs10983127	9	119145200	C	T	0.187251	-0.0480474	0.00847587	1.43863e-08	32.1345	0.028	0.042	0.51
rs11074585	16	23908271	G	A	0.126617	-0.0556684	0.00993502	2.10368e-08	31.3964	-0.13	0.046	0.006
rs111716216	8	19526176	T	C	0.200717	-0.0460106	0.00824758	2.42354e-08	31.1217	0.0012	0.037	0.97
rs112016043	19	1154395	G	T	0.0257854	0.120024	0.0202416	3.0369e-09	35.1598	-0.098	0.1	0.34
rs112108223	12	4271088	A	G	0.0224779	-0.338368	0.0236167	1.47333e-46	205.277	-0.12	0.14	0.42
rs112650492	20	42690855	G	C	0.0350961	0.160247	0.0174403	3.98933e-20	84.4252	-0.0064	0.093	0.94
rs113933090	11	45922456	A	G	0.0246852	0.114444	0.020748	3.47024e-08	30.4252	-0.065	0.13	0.61
rs114322470	10	114736670	G	T	0.0234965	-0.233429	0.022507	3.34657e-25	107.566	0.027	0.11	0.81
rs11558471	8	118185733	G	A	0.377147	-0.0813858	0.00678343	3.65174e-33	143.946	-0.012	0.032	0.7
rs11576360	1	146740576	G	A	0.181848	0.0505966	0.0084634	2.25507e-09	35.7399	0.072	0.045	0.11
rs11642255	16	52207469	T	C	0.0488787	-0.0904608	0.015442	4.68134e-09	34.3174	-0.058	0.088	0.51
rs11717195	3	123082398	C	T	0.176099	-0.0773572	0.00868481	5.2348e-19	79.3379	-0.06	0.035	0.087
rs118158020	8	78101366	A	G	0.0392297	-0.0942164	0.0172413	4.64013e-08	29.8616	0.018	0.079	0.82
rs12001437	9	34074476	C	T	0.352357	0.0397411	0.00685457	6.72078e-09	33.6139	0.027	0.031	0.4
rs12133396	1	219793052	A	G	0.253057	-0.042965	0.00759092	1.51325e-08	32.0362	0.02	0.035	0.57
rs12420590	11	57193795	G	C	0.24808	0.0458319	0.00760353	1.66295e-09	36.3333	0.05	0.04	0.22
rs12440774	15	91482935	C	G	0.416142	0.0385383	0.00663299	6.24353e-09	33.7572	0.018	0.031	0.57
rs12531884	7	72981883	C	A	0.50212	-0.0435646	0.00658428	3.67959e-11	43.7775	-0.012	0.031	0.69
rs13067541	3	184748356	T	C	0.0790428	-0.0693131	0.0125102	3.01557e-08	30.6974	0.017	0.051	0.74
rs13303359	1	203518873	C	A	0.494231	-0.0387431	0.00658407	3.99558e-09	34.6258	-0.04	0.03	0.19
rs141433349	12	123913912	A	G	0.0311309	0.125191	0.0188583	3.16811e-11	44.0698	0.0026	0.077	0.97
rs142682088	22	30170655	A	G	0.041201	-0.11882	0.0168289	1.6592e-12	49.8503	-0.13	0.078	0.1
rs144168035	20	42520235	C	G	0.0353005	0.135209	0.0174444	9.12641e-15	60.0757	-0.082	0.087	0.34
rs150654093	10	114999579	A	G	0.0195088	0.127941	0.023172	3.36357e-08	30.4854	-0.079	0.14	0.56
rs1596972	7	130453382	G	A	0.43537	0.0514586	0.00659589	6.11223e-15	60.8652	-0.0045	0.031	0.88
rs1665908	6	107423524	T	A	0.41557	-0.0398213	0.006708	2.91373e-09	35.2407	-0.028	0.032	0.38
rs17036160	3	12329783	T	C	0.172174	-0.0969285	0.00879683	3.10957e-28	121.409	-0.057	0.047	0.23
rs17039732	2	60553519	A	T	0.0481292	0.0895847	0.0150766	2.81631e-09	35.307	0.04	0.075	0.6
rs17168486	7	14898282	T	C	0.198054	0.0533962	0.0081773	6.58567e-11	42.6384	0.079	0.04	0.048
rs17383290	1	51039300	G	A	0.268306	-0.0448948	0.00745545	1.72556e-09	36.2614	-0.031	0.03	0.31
rs17772814	8	128711742	A	G	0.103171	-0.0779749	0.0111894	3.20037e-12	48.5619	-0.022	0.057	0.7
rs1798090	12	71535095	C	T	0.431457	-0.0394864	0.00662253	2.48514e-09	35.5506	0.079	0.031	0.0099
rs187642402	6	131374647	C	T	0.0504394	0.0857234	0.0148091	7.09872e-09	33.5075	-1.3	1.7	0.44
rs2306141	10	71390455	G	C	0.0951657	0.0657915	0.0110843	2.92887e-09	35.2308	-0.067	0.059	0.26
rs2521248	11	2390172	T	C	0.609926	0.0393318	0.00676349	6.05229e-09	33.8178	-0.02	0.036	0.58
rs2589408	5	133887310	G	A	0.569927	-0.0398014	0.00662303	1.86042e-09	36.1146	-0.0094	0.033	0.78
rs2733269	12	41866717	G	A	0.545298	0.0371089	0.00659771	1.86037e-08	31.6351	-0.017	0.03	0.58
rs2812535	10	71456857	A	G	0.68405	0.0429072	0.0071268	1.73836e-09	36.2469	0.00081	0.032	0.98
rs28624681	9	139237902	T	C	0.293226	-0.0773194	0.00726264	1.81635e-26	113.341	-0.025	0.036	0.49
rs2925979	16	81534790	C	T	0.677204	-0.0508699	0.00699339	3.4898e-13	52.911	-0.04	0.033	0.23
rs3096301	16	89376330	T	C	0.624586	0.0415336	0.00683678	1.23977e-09	36.9059	-0.11	0.038	0.0036
rs34029654	9	81954187	A	G	0.125173	-0.0546715	0.0100033	4.61998e-08	29.87	-0.053	0.06	0.38
rs34312169	10	99214761	A	C	0.169899	0.04978	0.00870248	1.06392e-08	32.7208	0.078	0.038	0.041
rs348330	1	229672955	A	G	0.644818	-0.0475102	0.0068575	4.26187e-12	48.0001	-0.049	0.031	0.12
rs35005436	7	74134911	T	C	0.884909	-0.0564142	0.0102399	3.60338e-08	30.3519	0.051	0.041	0.22
rs35196956	7	45460437	C	T	0.0367542	-0.11449	0.0178147	1.30365e-10	41.3027	0.22	0.083	0.0087
rs35352848	3	23455582	C	T	0.310979	-0.0687379	0.00712909	5.31986e-22	92.966	0.022	0.037	0.56
rs35446205	6	162938769	G	C	0.0885687	-0.0677354	0.0116783	6.62735e-09	33.6413	-0.0097	0.046	0.83
rs35658696	5	102338811	G	A	0.0578553	0.0992794	0.0138391	7.2929e-13	51.4639	-0.051	0.067	0.44
rs3757840	7	44231216	G	T	0.550155	-0.056385	0.0065896	1.16172e-17	73.2165	-0.013	0.03	0.68
rs3759831	15	90414642	G	C	0.750247	-0.0533423	0.00754215	1.52125e-12	50.0211	0.0041	0.034	0.9
rs387955	4	85314016	T	C	0.943328	0.0998997	0.0144911	5.42875e-12	47.5254	-0.044	0.42	0.92
rs3887925	3	186665645	T	C	0.463153	0.0500611	0.00658778	2.98263e-14	57.7461	0.012	0.03	0.7
rs4273712	6	126964510	G	A	0.269532	0.0460243	0.00734249	3.65199e-10	39.2905	-0.096	0.034	0.0048
rs4289073	18	40151204	T	G	0.566687	-0.0408957	0.00661563	6.34279e-10	38.2132	-0.0049	0.031	0.88
rs4374177	16	306243	G	A	0.116109	-0.0609844	0.0103431	3.72109e-09	34.7645	-0.04	0.039	0.3
rs45551238	20	57607363	T	C	0.0493512	-0.16879	0.0156477	3.971e-27	116.357	-0.36	0.19	0.063
rs4665972	2	27598097	C	T	0.624344	0.0516514	0.00678805	2.75867e-14	57.8994	-0.041	0.031	0.19
rs4681047	3	25383258	G	A	0.511395	-0.0414288	0.00656957	2.86016e-10	39.7677	0.021	0.031	0.5
rs4804833	19	7970635	G	A	0.619922	-0.0446617	0.00674749	3.61576e-11	43.8113	-0.08	0.031	0.0098
rs483082	19	45416178	T	G	0.235421	-0.0761425	0.00783303	2.46093e-22	94.4919	-0.045	0.035	0.2
rs4862423	4	185726548	T	C	0.382776	0.045955	0.00675709	1.03896e-11	46.2537	0.0036	0.031	0.91
rs488321	13	33554405	C	T	0.906067	-0.0796358	0.0112019	1.16788e-12	50.5398	-0.062	0.04	0.13
rs4937325	11	128222116	C	T	0.667198	-0.0464211	0.00694412	2.30994e-11	44.6886	0.074	0.034	0.028
rs55877252	2	19680469	G	T	0.0670691	-0.0727196	0.0132679	4.23292e-08	30.0399	0.03	0.087	0.73
rs56348580	12	121432117	C	G	0.283865	-0.0785652	0.00734054	9.86052e-27	114.552	-0.019	0.033	0.56
rs56384412	1	120370288	G	C	0.0959532	0.0817858	0.0110253	1.18905e-13	55.0269	-0.018	0.056	0.75
rs57898296	13	80712469	G	C	0.36092	0.0598301	0.00680844	1.52757e-18	77.2226	0.0043	0.034	0.9
rs607409	9	103825163	T	A	0.609095	0.04057	0.00674339	1.78493e-09	36.1954	-0.067	0.031	0.031
rs61775082	1	26606291	T	C	0.133837	-0.056163	0.00971518	7.42763e-09	33.4194	-0.067	0.046	0.15
rs618652	6	139826722	G	T	0.480634	-0.0401204	0.00656897	1.0116e-09	37.3023	0.036	0.03	0.23
rs61887147	11	68658686	A	C	0.225815	0.0465548	0.00780396	2.43832e-09	35.5876	-0.065	0.034	0.055
rs61909599	12	4675661	C	G	0.0989828	0.0735033	0.0109107	1.6192e-11	45.3846	-0.048	0.049	0.33
rs62092443	18	52922007	T	C	0.0910235	0.0700573	0.0113094	5.84373e-10	38.3732	0.011	0.068	0.88
rs62442903	7	1953416	A	G	0.267713	-0.0412795	0.00743417	2.81352e-08	30.8322	-0.04	0.038	0.29
rs62484946	7	102553366	C	T	0.047136	0.0834771	0.015261	4.50122e-08	29.9205	-0.18	0.084	0.03
rs6459735	7	156935481	G	C	0.146884	-0.0764375	0.00934326	2.81449e-16	66.9293	-0.018	0.039	0.64
rs66502159	16	75245937	T	C	0.0964943	-0.113953	0.011301	6.53732e-24	101.676	0.042	0.05	0.4
rs6839635	4	103872854	A	C	0.458837	-0.0431297	0.00658756	5.86543e-11	42.8651	0.039	0.03	0.19
rs6850761	4	153513937	C	A	0.366771	-0.0382936	0.00681798	1.94787e-08	31.5458	-0.00023	0.033	0.99
rs6878122	5	76427311	A	G	0.771922	-0.0602923	0.00776178	7.98362e-15	60.3394	-0.023	0.032	0.47
rs6905288	6	43758873	A	G	0.566727	0.0454901	0.00664594	7.65773e-12	46.8512	0.028	0.03	0.37
rs6918311	6	137287702	G	A	0.507084	-0.0419569	0.00656334	1.63076e-10	40.8655	0.028	0.031	0.36
rs6944766	7	99580371	A	G	0.193792	-0.0455728	0.00834579	4.74602e-08	29.8179	0.033	0.038	0.38
rs7018475	9	22137685	G	T	0.279266	0.0925256	0.00725831	3.21736e-37	162.5	0.013	0.035	0.7
rs7021934	9	84307734	T	A	0.374054	0.0489771	0.00675885	4.28055e-13	52.5098	0.00089	0.031	0.98
rs7109575	11	72463435	A	G	0.237952	-0.0907433	0.00778472	2.12422e-31	135.876	-0.035	0.041	0.4
rs7140574	14	69751282	A	G	0.443378	0.0403022	0.00661331	1.10055e-09	37.1381	0.054	0.031	0.088
rs7146599	14	24527672	A	G	0.493084	0.0393922	0.00657364	2.06709e-09	35.9094	0.038	0.03	0.21
rs72683004	14	38771529	A	C	0.282119	-0.0421057	0.00732053	8.83344e-09	33.0824	0.043	0.035	0.22
rs72812178	10	70981553	T	G	0.14064	0.076721	0.00936992	2.65583e-16	67.0435	0.073	0.062	0.24
rs72813935	2	58712420	C	T	0.0674514	-0.0838718	0.0132649	2.56785e-10	39.9783	-0.034	0.085	0.69
rs73040004	12	4362909	C	T	0.223262	0.0705274	0.00782382	1.97879e-19	81.2602	-0.054	0.037	0.15
rs7306319	12	97504719	G	A	0.764676	-0.0450233	0.00768811	4.73522e-09	34.2954	-0.00097	0.04	0.98
rs73224247	12	121824009	C	T	0.101817	-0.0677546	0.0110998	1.03348e-09	37.2604	0.017	0.057	0.76
rs73347525	14	101255172	G	A	0.22063	-0.0551585	0.00802377	6.22587e-12	47.2572	0.02	0.04	0.62
rs73610830	20	32863523	G	C	0.305464	-0.0417618	0.00718433	6.14016e-09	33.7898	-0.055	0.033	0.088
rs739753	17	36044277	T	A	0.24136	-0.0669272	0.00776184	6.54485e-18	74.3491	-0.0026	0.043	0.95
rs74628648	12	97851002	T	C	0.0780639	-0.0772567	0.0123395	3.82657e-10	39.1992	0.045	0.064	0.48
rs749773	2	166733738	C	T	0.275264	0.040411	0.00731427	3.29572e-08	30.5251	0.037	0.033	0.26
rs7631359	3	12296751	G	T	0.893291	-0.0588135	0.0105238	2.2886e-08	31.2327	0.02	0.043	0.65
rs7661876	4	96145196	G	T	0.497484	0.0408998	0.00656332	4.61775e-10	38.8325	-0.018	0.031	0.57
rs76895963	12	4384844	G	T	0.0303294	-0.497238	0.0214813	1.5417e-118	535.806	-0.08	0.12	0.49
rs77735929	20	43050676	A	T	0.043353	0.151752	0.0158194	8.57433e-22	92.0214	0.2	0.12	0.11
rs77789961	14	101250258	T	C	0.0457156	0.0853579	0.0155282	3.86394e-08	30.2166	0.052	0.12	0.67
rs7788808	7	150536681	C	T	0.75321	0.0510338	0.00764266	2.43052e-11	44.5889	-0.0048	0.036	0.89
rs7845219	8	95937502	C	T	0.508763	-0.04286	0.00654427	5.78229e-11	42.8926	0.031	0.03	0.31
rs78470967	12	4521511	A	T	0.039653	-0.200577	0.0174403	1.30707e-30	132.268	0.045	0.075	0.55
rs78486128	5	14690667	A	G	0.10327	0.0653527	0.0107137	1.06138e-09	37.209	0.025	0.061	0.69
rs78721871	11	983626	A	G	0.0360019	0.116298	0.0173558	2.07253e-11	44.9009	0.055	0.098	0.57
rs79356898	7	101959831	A	G	0.0558211	0.0982717	0.0140888	3.05492e-12	48.6529	0.25	0.38	0.5
rs79400013	15	52533066	A	G	0.0188679	-0.155891	0.0248852	3.74292e-10	39.2428	-0.025	0.099	0.8
rs7948345	11	128044804	G	C	0.15205	-0.0560224	0.00924288	1.35154e-09	36.7374	0.062	0.044	0.16
rs80323638	2	43469615	A	G	0.0480067	-0.144371	0.0157775	5.67022e-20	83.7305	-0.033	0.051	0.52
rs8071043	17	3988451	C	T	0.307393	0.0616197	0.00708154	3.27642e-18	75.7153	-0.054	0.032	0.094
rs8073177	17	7440584	C	T	0.745447	-0.0520027	0.00750884	4.3431e-12	47.963	0.098	0.036	0.0068
rs81204	11	2798305	C	T	0.255351	-0.0412505	0.00756135	4.88529e-08	29.7618	-0.012	0.036	0.74
rs8126001	20	62711459	T	C	0.522539	-0.0407812	0.00659661	6.32324e-10	38.2189	0.032	0.03	0.29
rs849327	7	28232457	G	A	0.658535	-0.0667385	0.00689143	3.51722e-22	93.7852	-0.0035	0.032	0.91
rs897558	11	93255014	G	A	0.477207	0.0410575	0.00656045	3.89126e-10	39.1668	0.039	0.03	0.2
rs9350408	6	22021373	T	C	0.510866	-0.0400987	0.0065687	1.03117e-09	37.2651	0.0021	0.03	0.94
rs9371672	6	153422140	G	C	0.334847	0.0444277	0.00692997	1.44614e-10	41.1003	-0.0058	0.033	0.86
rs9505086	6	7232186	C	T	0.444947	0.0569438	0.00661181	7.15155e-18	74.1741	-0.05	0.031	0.1
rs963740	13	51096095	T	A	0.21196	-0.0599171	0.00807447	1.16627e-13	55.0647	0.028	0.033	0.39
rs9687846	5	55861894	A	G	0.133983	0.057922	0.0095657	1.40259e-09	36.6652	0.0018	0.037	0.96
rs9818870	3	138122122	T	C	0.105467	0.0631791	0.0105495	2.11364e-09	35.866	-0.1	0.041	0.015
rs9913260	17	36105897	A	G	0.185474	0.0492	0.00846918	6.27365e-09	33.748	0.038	0.035	0.28
Abbreviations: SNP: single nucleotide polymorphism;Chr: chromosome; Pos: position according to GRCh37/hg19 genome assembly;EA: effect allele;OA:other allele; EAF: effect allele frequency; SE: standard error of beta.

## Sheet: Table S7
Table S7. Comprehensive data on the instrumental variables employed in the Mendelian Randomization of psoriasis on Type 1 diabetes (finngen_R10_L12_PSORIASIS to ebi-a-GCST90018925)
SNP	Chr	Pos	EA	OA	EAF	Association with psoriasis				Association with Type 1 diabetes
						β	S.E.	P-value	F-statistic	β	S.E.	P-value
rs10193310	2	61138911	A	G	0.24859	0.1288	0.0161777	1.69824e-15	63.3867	0.0034	0.0221	0.8776
rs10807943	7	5340664	C	T	0.936708	-0.160019	0.0279886	1.08236e-08	32.6874	0.0515	0.0294	0.0798399
rs1082428	6	138207729	G	C	0.655737	-0.130175	0.0147048	8.55461e-19	78.3677	0.0115	0.0194	0.5535
rs12188300	5	158829527	T	A	0.0582721	0.339091	0.0276616	1.51217e-34	150.272	0.0226	0.0357	0.5257
rs12279091	11	36424967	G	A	0.0579752	0.178981	0.0289101	5.97985e-10	38.3279	-0.0122	0.0431	0.777
rs1250563	10	81047383	C	G	0.409094	-0.0924502	0.0145858	2.3222e-10	40.1749	0.023	0.0178	0.196
rs13032431	2	27301404	T	G	0.0748759	0.144378	0.026431	4.69591e-08	29.8384	0.0208	0.0387	0.591199
rs13153019	5	176782218	C	T	0.272798	0.10788	0.0156883	6.13762e-12	47.2857	0.0023	0.0196	0.906
rs144651842	16	27356224	A	G	0.0778526	0.169855	0.0255465	2.95325e-11	44.2073	0.1052	0.0413	0.01087
rs149241310	12	56653560	G	A	0.0631305	-0.18009	0.0307475	4.71151e-09	34.3052	-0.0681	0.0488	0.1633
rs16903065	8	129540464	A	C	0.115553	-0.132781	0.0229729	7.47481e-09	33.4072	0.0167	0.0282	0.5534
rs181316459	7	5473610	C	G	0.0477406	0.33548	0.0308702	1.6474e-27	118.101	-0.0786	0.0376	0.0367003
rs2021511	16	11344903	T	C	0.265101	-0.0964831	0.0163435	3.55975e-09	34.8508	-0.0592	0.0203	0.00358096
rs28998802	17	26124908	A	G	0.184615	0.163572	0.0177574	3.21662e-20	84.8514	-0.0052	0.0254	0.8377
rs33980500	6	111913262	T	C	0.0724337	0.216282	0.0256416	3.31818e-17	71.146	-0.0032	0.0348	0.9279
rs35251378	19	10459969	A	G	0.262929	-0.103079	0.0163566	2.93826e-10	39.715	-0.0512	0.019	0.00692995
rs3729508	17	26109030	C	T	0.601026	0.0806094	0.0145613	3.09663e-08	30.6458	0.0348	0.0173	0.04469
rs41494046	1	67722919	G	C	0.0460059	-0.227855	0.0363641	3.70621e-10	39.2619	-0.0409	0.0408	0.3161
rs60600003	7	37382465	G	T	0.101943	0.136892	0.022635	1.46845e-09	36.5759	0.0146	0.0311	0.6384
rs61907765	11	128391937	T	C	0.233145	0.093309	0.0165205	1.62267e-08	31.9007	-0.0188	0.0224	0.402
rs636987	20	48524288	C	A	0.617841	-0.100228	0.0145247	5.18203e-12	47.6172	-0.0242	0.018	0.1802
rs653169	11	110000980	G	A	0.569747	-0.0895443	0.0143618	4.52095e-10	38.8739	0.0168	0.0181	0.3548
rs6887695	5	158822645	C	G	0.289538	-0.163695	0.0159963	1.40605e-24	104.721	-0.0065	0.0183	0.723401
rs696	14	35871093	T	C	0.388791	-0.119244	0.0146671	4.2924e-16	66.0974	-0.0378	0.0178	0.0333803
rs7542079	1	25294607	C	T	0.562411	0.101647	0.0143598	1.45613e-12	50.1063	0.0519	0.0172	0.00256803
rs78456138	2	163132346	T	C	0.0204918	-0.350725	0.0558313	3.34511e-10	39.4619	-0.1731	0.0654	0.00813992
rs847	5	131996669	C	T	0.634939	0.130786	0.0149681	2.38013e-18	76.3465	0.0208	0.0194	0.2823
rs9346778	6	159524793	T	C	0.163947	-0.113981	0.0195972	6.02033e-09	33.828	0.0109	0.0225	0.6282
Abbreviations: SNP: single nucleotide polymorphism;Chr: chromosome; Pos: position according to GRCh37/hg19 genome assembly;EA: effect allele;OA:other allele; EAF: effect allele frequency; SE: standard error of beta.

## Sheet: Table S8
Table S8. Comprehensive data on the instrumental variables employed in the Mendelian Randomization of psoriasis on Type 1 diabetes (ukb-saige-696.4 to ebi-a-GCST90018925)
SNP	Chr	Pos	EA	OA	EAF	Association with psoriasis				Association with Type 1 diabetes
						β	S.E.	P-value	F-statistic	β	S.E.	P-value
rs1476570	6	29809860	A	G	0.288408	-0.25	0.036	4.3e-12	48.2253	0.0214	0.0195	0.2727
rs33980500	6	111913262	T	C	0.0616407	0.33	0.059	2.6e-08	31.2841	-0.0032	0.0348	0.9279
rs918518	5	158826493	G	A	0.775972	-0.35	0.037	2.7e-21	89.4814	0.0064	0.0227	0.778901
Abbreviations: SNP: single nucleotide polymorphism;Chr: chromosome; Pos: position according to GRCh37/hg19 genome assembly;EA: effect allele;OA:other allele; EAF: effect allele frequency; SE: standard error of beta.

## Sheet: Table S9
Table S9. Comprehensive data on the instrumental variables employed in the Mendelian Randomization of psoriasis on Type 1 diabetes (ukb-saige-696.4 to finngen_R10_T1D)
SNP	Chr	Pos	EA	OA	EAF	Association with psoriasis				Association with Type 1 diabetes
						β	S.E.	P-value	F-statistic	β	S.E.	P-value
rs33980500	6	111592059	T	C	0.073	0.33	0.059	2.6e-08	31.2841	0.0378215	0.0428322	0.377228
rs733589	5	159402281	G	A	0.76	-0.34	0.036	1.1e-20	89.1975	-0.0188668	0.0283992	0.50647
Abbreviations: SNP: single nucleotide polymorphism;Chr: chromosome; Pos: position according to GRCh37/hg19 genome assembly;EA: effect allele;OA:other allele; EAF: effect allele frequency; SE: standard error of beta.

## Sheet: Table S10
Table S10. Comprehensive data on the instrumental variables employed in the Mendelian Randomization of psoriasis on Type 2 diabetes (finngen_R10_L12_PSORIASIS to ebi-a-GCST90018926)
SNP	Chr	Pos	EA	OA	EAF	Association with psoriasis				Association with Type 2 diabetes
						β	S.E.	P-value	F-statistic	β	S.E.	P-value
rs10193310	2	61138911	A	G	0.24859	0.1288	0.0161777	1.69824e-15	63.3867	-0.0079	0.01	0.4297
rs10807943	7	5340664	C	T	0.936708	-0.160019	0.0279886	1.08236e-08	32.6874	-0.007	0.0099	0.4822
rs1082428	6	138207729	G	C	0.655737	-0.130175	0.0147048	8.55461e-19	78.3677	-0.0027	0.0083	0.739701
rs12188300	5	158829527	T	A	0.0582721	0.339091	0.0276616	1.51217e-34	150.272	-0.0065	0.0158	0.679
rs12189871	6	31251924	T	C	0.060859	0.7909	0.0234132	1e-200	1141.09	0.0251	0.0152	0.0992407
rs12279091	11	36424967	G	A	0.0579752	0.178981	0.0289101	5.97985e-10	38.3279	0.0286	0.0172	0.0956005
rs1250563	10	81047383	C	G	0.409094	-0.0924502	0.0145858	2.3222e-10	40.1749	0.0173	0.0065	0.007817
rs13032431	2	27301404	T	G	0.0748759	0.144378	0.026431	4.69591e-08	29.8384	-0.0247	0.018	0.17
rs13153019	5	176782218	C	T	0.272798	0.10788	0.0156883	6.13762e-12	47.2857	0.0173	0.0072	0.0162499
rs144651842	16	27356224	A	G	0.0778526	0.169855	0.0255465	2.95325e-11	44.2073	0.0264	0.0149	0.0757495
rs149241310	12	56653560	G	A	0.0631305	-0.18009	0.0307475	4.71151e-09	34.3052	-0.044	0.0164	0.00719399
rs181316459	7	5473610	C	G	0.0477406	0.33548	0.0308702	1.6474e-27	118.101	0.0096	0.0098	0.3301
rs2021511	16	11344903	T	C	0.265101	-0.0964831	0.0163435	3.55975e-09	34.8508	-0.0073	0.0083	0.374
rs2844821	6	29838642	C	T	0.336918	0.240269	0.0145446	2.65705e-61	272.893	0.0143	0.0071	0.0421998
rs28998802	17	26124908	A	G	0.184615	0.163572	0.0177574	3.21662e-20	84.8514	0.0184	0.0115	0.1088
rs33980500	6	111913262	T	C	0.0724337	0.216282	0.0256416	3.31818e-17	71.146	0.0009	0.0145	0.9483
rs35251378	19	10459969	A	G	0.262929	-0.103079	0.0163566	2.93826e-10	39.715	0.0018	0.0067	0.7952
rs3729508	17	26109030	C	T	0.601026	0.0806094	0.0145613	3.09663e-08	30.6458	0.0026	0.0063	0.6754
rs41494046	1	67722919	G	C	0.0460059	-0.227855	0.0363641	3.70621e-10	39.2619	-0.0121	0.0181	0.5048
rs4713636	6	33568021	A	G	0.334769	0.0970382	0.0148986	7.3536e-11	42.4223	-0.0192	0.0067	0.00452304
rs60600003	7	37382465	G	T	0.101943	0.136892	0.022635	1.46845e-09	36.5759	-0.0063	0.0142	0.654501
rs61907765	11	128391937	T	C	0.233145	0.093309	0.0165205	1.62267e-08	31.9007	-0.0161	0.0101	0.1109
rs636987	20	48524288	C	A	0.617841	-0.100228	0.0145247	5.18203e-12	47.6172	-0.0031	0.0071	0.6595
rs653169	11	110000980	G	A	0.569747	-0.0895443	0.0143618	4.52095e-10	38.8739	0.0147	0.0068	0.0304797
rs6887695	5	158822645	C	G	0.289538	-0.163695	0.0159963	1.40605e-24	104.721	0.0098	0.0065	0.133
rs6912077	6	30739904	A	G	0.0968949	0.294545	0.0220954	1.53638e-40	177.705	-0.003	0.0091	0.7431
rs696	14	35871093	T	C	0.388791	-0.119244	0.0146671	4.2924e-16	66.0974	-0.0045	0.0066	0.4986
rs7542079	1	25294607	C	T	0.562411	0.101647	0.0143598	1.45613e-12	50.1063	0.008	0.0063	0.2079
rs78456138	2	163132346	T	C	0.0204918	-0.350725	0.0558313	3.34511e-10	39.4619	-0.0314	0.0289	0.278
rs847	5	131996669	C	T	0.634939	0.130786	0.0149681	2.38013e-18	76.3465	0.0065	0.0071	0.3554
rs9346778	6	159524793	T	C	0.163947	-0.113981	0.0195972	6.02033e-09	33.828	-0.002	0.008	0.7977
Abbreviations: SNP: single nucleotide polymorphism;Chr: chromosome; Pos: position according to GRCh37/hg19 genome assembly;EA: effect allele;OA:other allele; EAF: effect allele frequency; SE: standard error of beta.

[truncated: 4 more sheets: Table S11, Table S12, Table S13, Supplementary image captions]
